# Supplementary material for: Chitosan as a Promising Support of a CDH Activity Preservation System for Biomedical and Industrial Applications
Source: Int J Mol Sci. 2023 Feb 25;24(5):4535. doi: 10.3390/ijms24054535 (PMC10003442; doi:10.3390/ijms24054535)
Supplement: Supplementary file 1 [file ijms-24-04535-s001.zip]

Archive with 1 entries (1 files):
- ijms-2218737-supplementary.pdf
